# Supplementary material for: Ephrin receptor A2, the epithelial receptor for Epstein-Barr virus entry, is not available for efficient infection in human gastric organoids
Source: PLoS Pathog. 2021 Feb 17;17(2):e1009210. doi: 10.1371/journal.ppat.1009210 (PMC7935236; doi:10.1371/journal.ppat.1009210)
Supplement: S1 Data — (XLSX) [file ppat.1009210.s009.xlsx]

## Sheet: Fig. 1A
Akata	Raji	Elijah	293	AdAH	AGS
1	1.33242	2.43761	851.318	4116.25	25839.8
1	1.8556	3.41118	929.766	4287.87	37829.3
1	0.691734	0.548253	806.581	8787.66	34545.2

## Sheet: Fig. 1C
AdAH	AGS	293
20.8	17.2	7.7
19	11.8	6
26.4	16.9	5.6

## Sheet: Fig. 1D
control	1 ng EGF	10 ng EGF	100 ng EGF	10 ng EGF
1	1.32	2.58	3.09	2.79
1	2.05	3.82	4.52	3.37
1	1.01	2.38	2.97	2.37

## Sheet: Fig. 1F
ctrl	10ng EGF 24 h
24.6	45.4
27.4	48.3
23.7	49.2

## Sheet: Fig. 1G
ctrl	lentiviral
1	6.45
1	4.4
1	15.41

## Sheet: Fig. 1I
ctrl	lentiviral
9.7	15.6
5.6	14
13.43	23.67

## Sheet: Fig. 1K
AdAH ctrl	AdAH 1µg EphrinA1	AdaH 2µg EPHA2 ab
1	0.628049	0.463415
1	0.479675	0.567961
1	0.536977	0.47099

## Sheet: Fig. 2A
EPHA1	EPHA2	EPHA3	EPHA4	EPHA5	EPHA6	EPHA7	EPHA8	EPHA10
1525.81	5779.88	1.03304	40.2887	0	0	0	1.03304	83.6766
1487.31	4610.86	2.14309	26.7887	0	1.07155	0	0	37.5041
1425.08	4038.43	0	31.2975	0	1.04325	1.04325	0	70.9411
1758.12	4753.76	0	32.879	0	0	0	0	41.0988
1768.38	5544.33	0	93.0727	0	0	0	3.00235	78.061
1378.68	5541.82	0	20.7796	0	0	0	8.13114	69.5664

## Sheet: Fig. 2B
Pat 1	Pat 32	Pat 36	Pat 42	Pat 53	Pat 58	Pat 60	Pat 61	Akata	AGS
1	0.870295	1.59611	2.90797	1.13468	3.0641	0.764177	1.1036	0.0001089	3.11169

## Sheet: Fig. 2C
standard medium	no EGF	1000 ng/ml EGF
1	0.592998	1.12507
1	0.54511	0.714688
1	1.14718	0.88274

[truncated: 9 more sheets: Fig. 3E, Fig. 4B, Fig. 4G, Fig. 5A, Fig. 5B, S Fig. 1A, S Fig. 1C, S Fig. 2A, S Fig. 3B]
